# Supplementary material for: Water Stress Promotes Secondary Sexual Dimorphism in Ecophysiological Traits of Papaya Seedlings
Source: Plants (Basel). 2025 Aug 7;14(15):2445. doi: 10.3390/plants14152445 (PMC12349495; doi:10.3390/plants14152445)
Supplement: Supplementary file 1 [file plants-14-02445-s001.zip]

Archive with 1 entries (1 files):
- plants-3724421-supplementary.pdf
